# Supplementary material for: Feasibility, Adherence, and Effectiveness of Blended Psychotherapy for Severe Mental Illnesses: Scoping Review
Source: JMIR Ment Health. 2023 Dec 26;10:e43882. doi: 10.2196/43882 (PMC10777283; doi:10.2196/43882)
Supplement: Multimedia Appendix 2 [file mental_v10i1e43882_app2.xlsx]

## Sheet: Qual_Assessment 
authors	Year	Research question/objectives/hypothesis are clear and appropriate	Clear overview of intervention is given with use of appropriate outcome measures	Sample size is given	Randomization method is used in sample selection	Attrition rate from the intervention is recorded	Data analysis is adequately described and rigorous	Outcomes of the interventions are clearly described	ethical issues / adverse events mentioned	Strengths and limitations mentioned or acknowledged	The likelihood of biases mentioned	Conclusions supported by the results	Quality score (out of 12)
Alvarez-Jimenez et al. [46]	2021	1	1	1	1	1	1	1	1	1	0	1	11
Austin et al. [42]	2021	1	1	1	0	1	1	1	1	1	0	1	10
Beentjes et al. [63]	2018	1	1	1	1	1	1	1	1	1	0	1	11
Bell et al. [53]	2020	1	1	1	1	1	1	1	1	1	0	1	11
Bendig et al. [54]	2021	1	1	1	0	1	1	1	1	1	0	1	10
Blankers et al. [56]	2016	1	1	1	0	1	1	1	1	1	0	1	10
Cardi et al. [40]	2013	1	1	1	0	1	1	1	1	0	0	1	9
Craig et al. [60]	2018	1	1	1	1	1	1	1	1	1	0	1	10
Duffy et al. [41]	2020	1	1	1	0	1	1	0	1	0	1	1	9
Ebert et al. [47]	2013	1	1	1	1	1	1	1	0	1	1	1	11
Fichter et al. [48]	2012	1	1	1	1	1	1	1	0	0	0	1	9
Fitzpatrick et al. [43]	2018	1	1	1	0	1	1	1	0	1	0	1	9
Garety et al. [52]	2021	1	1	1	1	1	1	1	1	1	0	1	11
Granholm et al. [61]	2020	1	1	1	0	1	1	1	0	1	0	1	9
Jacob et al. [59]	2018	1	1	1	0	1	1	1	1	1	1	1	11
Jacobi et al. [49]	2017	1	1	1	1	1	1	1	1	1	0	1	11
Klein et al. [58]	2021	1	1	1	1	1	1	1	1	1	0	1	11
Kooistra et al. [50]	2016	1	1	1	0	1	1	1	0	1	0	1	9
Kooistra et al. [51]	2019	1	1	1	1	1	1	1	1	0	0	1	11
Sedgwick et al. [55]	2021	1	1	1	0	1	1	1	1	1	1	1	11
Thomas et al. [57	2016	1	1	1	0	1	1	1	1	0	0	1	9
Zwerenz et al. [45]	2017	1	1	1	1	1	1	1	1	1	0	1	11
Zwerenz et al. [44]	2019	1	1	1	1	1	1	1	1	1	0	1	11
