# Supplementary material for: Feasibility, Adherence, and Effectiveness of Blended Psychotherapy for Severe Mental Illnesses: Scoping Review
Source: JMIR Ment Health. 2023 Dec 26;10:e43882. doi: 10.2196/43882 (PMC10777283; doi:10.2196/43882)
Supplement: Multimedia Appendix 3 [file mental_v10i1e43882_app3.xlsx]

## Sheet: Supp_2_Qual_Assessment
Link	authors	Year	Research question/objectives/hypothesis are clear and appropriate	Clear overview of intervention is given with use of appropriate outcome measures	Sample size is given	Randomization method is used in sample selection	Attrition rate from the intervention is recorded	Data analysis is adequately described and rigorous	Outcomes of the interventions are clearly described	ethical issues / adverse events mentioned	Strengths and limitations mentioned or acknowledged	The likelihood of biases mentioned	Conclusions supported by the results	Quality score (out of 12)
https://www.ncbi.nlm.nih.gov/pmc/articles/PMC6292084/pdf/12913_2018_Article_3767.pdf	Beentjes et al.	2018	1	1	1	1	1	1	1	1	1	0	1	11
https://doi.org/10.1016/j.invent.2018.11.004	Beintner et al.	2019	1	1	1	0	1	1	1	1	1	0	1	10
https://pubmed.ncbi.nlm.nih.gov/34574357/	Bendig et al.	2021	1	1	1	0	1	1	1	1	1	0	1	10
https://www.ncbi.nlm.nih.gov/pmc/articles/PMC6096193/	Blankers et al.	2016	1	1	1	0	1	1	1	1	1	0	1	10
https://www.sciencedirect.com/science/article/pii/S0195666312004072?via%3Dihub	Cardi et al.	2013	1	1	1	0	1	1	1	1	0	0	1	9
https://www.ncbi.nlm.nih.gov/pmc/articles/PMC6962244/	Duffy et al.	2020	1	1	1	0	1	1	0	1	0	1	1	9
https://www.karger.com/Article/FullText/345967	Ebert et al.	2013	1	1	1	1	1	1	1	0	1	1	1	11
https://doi.org/10.1016/j.brat.2011.12.003	Fichter et al.	2012	1	1	1	1	1	1	1	0	0	0	1	9
https://www.sciencedirect.com/science/article/pii/S2214782917300398	Fitzpatrick et al.	2018	1	1	1	0	1	1	1	0	1	0	1	9
https://jamanetwork.com/journals/jamapsychiatry/fullarticle/2778159	Garety et al.	2021	1	1	1	1	1	1	1	1	1	0	1	11
https://pubmed.ncbi.nlm.nih.gov/30559092/	Jacob et al.	2018	1	1	1	0	1	1	1	1	1	1	1	11
https://www.ncbi.nlm.nih.gov/pmc/articles/PMC5630693/	Jacobi et al.	2017	1	1	1	1	1	1	1	1	1	0	1	11
e047771.full.pdf (bmj.com)	Klein et al.	2021	1	1	1	1	1	1	1	1	1	0	1	11
https://www.ncbi.nlm.nih.gov/pmc/articles/PMC6096194/?report=reader	Kooistra et al.	2016	1	1	1	0	1	1	1	0	1	0	1	9
https://pubmed.ncbi.nlm.nih.gov/31663855/	Kooistra et al.	2019	1	1	1	1	1	1	1	1	0	0	1	11
https://onlinelibrary.wiley.com/doi/pdf/10.1002/jclp.23193	Sedgwick et al.	2021	1	1	1	0	1	1	1	1	1	1	1	11
https://www.ncbi.nlm.nih.gov/pmc/articles/PMC7857951/	Titus et al.	2021	1	1	1	0	1	1	1	1	1	0	1	11
https://www.karger.com/Article/PDF/481177	Zwerenz et al.	2017	1	1	1	1	1	1	1	1	1	0	1	11
https://www.jmir.org/2019/10/e13655/pdf	Zwerenz et al.	2019	1	1	1	1	1	1	1	1	1	0	1	11

## Sheet: Table_full
Research topic	Link	Link	authors	Year	Country	Title	Project / digital application	Disorder	treatment setting	treatment	blended mode	digital component	face-to-face component	therapist contribution (f2f and digital)	peer group	program duration	Research topic	Reseach design	Study groups	Intervention details / control group	Follow up	control group	efficacy / effectiveness short	efficacy / effectiveness long	information on feasibility	intervention dropouts / non-completion rates	information on adherence	Patient feedback	therapist feedback	other measures
efficacy	https://onlinelibrary.wiley.com/doi/10.1002/wps.20858	https://onlinelibrary.wiley.com/doi/10.1002/wps.20858	Alvarez-Jimenez et al. [46]	2021	Australia	The Horyzons project: a randomized controlled trial of a novel online social therapy to maintain treatment effects from specialist first-episode psychosis services	Horyzons	First episode of a DSM-5 psychotic disorder or mood disoder with psychotic features	outpatient	social functioning training	sequential transformational	online platform: peer-to-peer social networking, evidence-informed therapeutic interventions targeting social functioning; vocational recovery and relapse prevention; expert clinican and vocational support, peer support and moderation	recovery oriented care for early psychosis including weekly case management, carer support, medication management, psychosocial groups	f2f: weekly case management, carer support, medication management digital: clinical moderation and support	yes	18 months	efficacy	RCT; single-blind, parallel group	n = 170; bPT = 86, CG = 84	bPT: TAU + Horyzons intervention C: TAU	no	TAU = standard care (community mental health services)	general effectiveness; no group difference in primary outcome (social functioning); IG: 5.5 greater odds of finding employment/ education program; CG: 2xhigher hospital admission due to psychosis	Changes in PSP scores at 18 months FU showed no significant group-by-time interaction effect. Level of functioning remained stable for IG and CG. Signficantly better vocational/educational outcome in the IG group than in the GC group. OR of IG finding employment or enrolling in education = 5.55. CG had twice the rate of visits (39%) to emergency services than IG (19%) Between the 6- and the 12-mo…	feasibility confirmed	IG dropout: 26.8 % (23/86) CG dropout: 25% (21/84) difference IG/CG = 1.8%	Digital component engagement longterm development: Average (SD) of logins: 106.84 (247.05); participants logging on for at least 3 months: 80.2%, for at least 6 months: 55.5%, for at least 9 months: 47.0%; and for at least 12 months: 29.0%	not reported	not reported	safety
feasibility	https://journals.sagepub.com/doi/10.1177/1049732320986556?url_ver=Z39.88-2003&rfr_id=ori:rid:crossref.org&rfr_dat=cr_pub%20%200pubmed	https://journals.sagepub.com/doi/10.1177/1049732320986556?url_ver=Z39.88-2003&rfr_id=ori:rid:crossref.org&rfr_dat=cr_pub%20%200pubmed	Austin et al. [42]	2021	Denmark / Germany	Service User Experiences of Integrating a Mobile Solution (IMPACHS) Into Clinical Treatment for Psychosis	IMPACHS (Monsenso & Time 4U)	a diagnosis within the schizophrenia spectrum (ICD-10 F20-29)	outpatient	CBTp	integrated additional	two integrated mHealth components: a) Monsenso-smartphone-app: self-monitoring of mood, symptoms and reflections; library function for psychoeducation, action-plan function for customizable plans on coping strategies, warning signs and triggers functions to help identify and describe factors that lead to symptom exacerbation b) Time 4U: internet based training and learning management system for e…	CBTp: assertive outreach, psychoeducation, symptom-coping, recovery and functioning facilitation	f2f: psychotherapy, case management digital: monitor partcipants, ongoing support during sessions	no	6 months	feasibility / acceptability	Qualitative evaluation	n = 16 (study); n=10 (interview)	bPT: TAU + IMPACHS	no	no	n.a.	not reported	feasibility = acceptability Qualitative data: a small number of participants felt interaction incrased paranoid ideas / worsened mood	dropouts: 4/16	Overall engagement: average period of usage: 140 days (range: 40-180 days); daily self-monitoring for at least 3 months by 75% of pat. Dropout analysis: not associated with mHealth solution; no significant differences between completers and non-completers, apart from non-completers displaying slightly higher levels of psychotic symptoms.	Qualitative data based on thematic analysis Positive a) pat. valued easy access and support of memory for therapy tasks, self-monitoring and self-assessment b)digital solution facilitated conversations with therapist c) encouraging self-reflection Negative: a) negative internal states could lead to avoidance of interaction; b) technical challenges Quantitative data: functionality, information and…	not reported	acceptability; safety
effectiveness	https://www.ncbi.nlm.nih.gov/pmc/articles/PMC6292084/pdf/12913_2018_Article_3767.pdf	https://www.ncbi.nlm.nih.gov/pmc/articles/PMC6292084/pdf/12913_2018_Article_3767.pdf	Beentjes et al. [63]	2018	Netherlands	E-IMR: e-health added to face-to-face delivery of Illness Management & Recovery programme for people with severe mental illness, an exploratory clustered randomized controlled trial	e-IMR	various disorders; patients fullfilling Dutch SMI criteria according to Delespaul	outpatient	transdiagnostic / psychosocial care /illness management and recovery program	integrated transformational	online plattform: providing IMR content (same content) with added illustrative videos showing peer testemonials to encourage participants to talk more freely about themselves and to take steps in their recovery process; additionally problem-solving forms at the end of each module, registration of successful coping strategies, and a symptom-monitoring page	Illness Management and Recovery Programme (IMR): standardized curriculum-based group therapy providing psycoeducation on skills for illness management and recovery; additionally extensive inpatient and/or outpatient psychiatric treatment including case management	f2f: weekly 2-h group sessions as a double trainer team digital: e-IMR trainer send weekly email with link to the e-IMR platform and symptom-monitoring page; individual feedback to participants after the end of a module with guiding participants to the next module	yes	12 months	effectiveness	RCT; multi-centre exploratory	n = 60; bPT=41, CG= 19	bPT: TAU + e-IMR intervention (same content as IMR but with additional videos, exercises and a symptom-monitoring page) CG: CAU (e.g. in- or outpatient treatment) + IMR programme=weekly group sessions, using e-IMR in group	yes	TAU =IMR	because of confounding and interaction modifications, due to low adherence inconclusive results on effectiveness	significant effects in favor of IG for self-management and recovery general health perception; confounding covariate gender explained the effects at T1 and T2, except for self-management; interacting covariate non-completer explained the effects for self-management at t1; sub-group analyses of e-IMR-users versus non-users showed no differences in effect	inflexibilty of the platform, lack of information technology, low computer skills, hesitant attitude of trainers	IG dropout 29% (12/41); CG dropout 21% (4/19) difference IG /CG t1= 7%	dropout and online intervention usage over time IG:12 out of 41 participants lost in the follow-up measures; 5 at t1; 7 at t2 KG: 4 out of 19 lost in follow-up at t1 and t2; out of 41 participants 23 (56.1%) of IG logged in on the e-IMR platform, 12 completed the first online module, 8 visited the symptom-monitoring page; 14 (34.1%) participants were identified as e-IMR users/ 66% non-users	not reported	not reported
feasibility, preliminary clinical outcomes	https://www.sciencedirect.com/science/article/abs/pii/S0920996419304529	https://www.sciencedirect.com/science/article/abs/pii/S0920996419304529	Bell et al. [53]	2020	Australia / UK	Pilot randomised controlled trial of a brief coping-focused intervention for hearing voices blended with smartphone-based ecological momentary assessment and intervention (SAVVy): Feasibility, acceptability and preliminary clinical outcomes	SAVVy	psychotic symptoms within various disorders (incl. F3 and F2 diagnosis)	outpatient	disorder specific / CBT / coping strategy enhancement (CSE)	integrated transformational	smart-phone-app: existing app MovisensXS (©) with EMA (10 surveys per day for 6 days), EMI (period 1: 5 coping reminders per day for 10 days, evening survey with feedback for every day; period 2: 5 coping reminders per day for 10 days, evening survey with feedback for every day)	4 sessions between EMA / EMI usage; discussion of EMA/ EMI usage; app-training and app-coding; analysing and further developing of coping strategies; providing positive reinforcement	f2f: PT with specific focus on app; on-boarding to digital component (introduction and training) digital: individual coping strategies were worded as short sentences by the participant and programmed into the app	no	3 weeks	feasibility/ preliminary clinical outcomes	RCT, single-blind, parallel group, pilot	n=34; bPT=17, CG=17	bPT: SAVVy plus standard care, including medication and case management (TAU); CG: TAU (without psychotherapy)	no	TAU = standard care, including medication and case management	general effectiveness no significant group difference for primary outcome	modest but nonsignificant effects on primary outcome (PSYRATS); very large significant effect for IG for VAS coping with voices item and VAS awareness of patterns in voices item	reasons for intervention dropout: no time, worsening of mental health, technological issues	IG non-completion 23.5% (4/17); CG non-completion 11.8% (2/17); difference IG/CG= 11.7%	adherence to bPT intervention: average completion rate of the daytime EMA questionnaires was 72%. 100% of participants reached the minimum 33% completion rate criteria necessary to produce the EMA-derived feedback. No significant relationships (p > .05) between completion rates and confidence in using smartphone apps, demographic or clinical variables, or clinical outcome variables. Completion ra…	Qualitative data: positive: intervention helfpful for self-care, self-understanding, coping, identifying triggers, collaboration was helpful negative: technical problems, time-consuming intervention, beeping sometimes at inappropriate times Quantitative data: 100% of treatment group participants agreeing that they would recommend it to other people who hear voices; average WAI-SR score 4.33 /5, a…	not reported	acceptability; safety
feasibility	https://pubmed.ncbi.nlm.nih.gov/34574357/	https://pubmed.ncbi.nlm.nih.gov/34574357/	Bendig et al. [54]	2021	Germany	Blended Care in In-Patient Acute Psychiatric Care. The Example of a Group Training for Social Competences in Adults—A Pretest–Posttest Feasibility Study	blended Social Competence Training	various disorders; patients diagnosed with mental disorder according to the F-Chapter of the ICD-10 except F00, F02–F05 (dementia), and F71–F74 (intelligence reduction)	inpatient	social skills/ competence training	integrated transformational	online program: online modules including psychoeducation and exercises	group training parallel to digital intervention	f2f: group training	no	4 weeks	feasibility	observational/ pilot; pre-post design	n=15	blended SST according to Hinsch and Pfingsten, 4 weeks training	no	no	exploration for potential change in social skils pre-post not significant	pre- to post-measurement, analyses indicated that the mean insecurity scores decreased from t0 to t1, results not significant	feasibility study; feasibility= adherence, acceptance, patient satisfaction 60% of participants were treated per protocol over four weeks in acute ward setting;	1 dropout due to early hospital discharge	adherence to bPT intervention: 60% (n = 9) of participants adhered to the blended SST concept (processed through all presence and online modules).Reasons for non- adherence to f2f therapy and/ or online intervention: early departure from hospital. adherence to online intervention n = 2 (13%) completed one, n = 2 (13%) completed two, and n = 11 (74%) completed all three of the additional online mo…	Quantitative data: Formative feedback indicated that participants rated the online modules on average with 8 out of 10 points. All participants (100%) would probably/definitively recommend the blended intervention to a friend. Most participants (79%) rated the quality of the intervention as good or excellent. Most participants (66%) rated the time spend with the online modules as just righ and we…	not reported
feasibility	https://www.ncbi.nlm.nih.gov/pmc/articles/PMC6096193/	https://www.ncbi.nlm.nih.gov/pmc/articles/PMC6096193/	Blankers et al. [56]	2016	Netherlands	Blended internet care for patients with severe mental illnesses: An open label prospective controlled cohort pilot study	Blended FACT/ Arkin mental health care	various disorders; patients fullfilling Dutch SMI criteria according to Delespaul	outpatient	transdiagnostic / psychosocial care / illness management and recovery program	integrated transformational	online platform: internet portal "myMentrum" for psychoeducative videos, leisure activity bulletin board, agenda for scheduling appointments with the psychiatric nurse; a web forum to establish contact with other patients; additional use of Skype for contact with psychiatric nurses scheduled or during office hours	Flexible Assertive Community Treatment (FACT) by psychiatric nurse	f2f: CAU / FACT digital: support by psychiatric nurse via teleppsychiatry modalities with live video or chat 2-3 times a week, possibility for instant patient contact during office hours	yes	3months	feasibility / acceptability	tow-group; pilot study; non-randomised	N= 47; bPT= 25, C= 22	bPT: FACT + digital component; CG: TAU (face-to-face FACT)	no	TAU= f2f FACT	general effectiveness; no group difference	bPT led to comparable improvements in quality of life outcomes as CAU; b-FACT was acceptable; participants particularly satisfied with possibility of internet use and day-to-day contact with psychiatric nurses; patients liked possibility to establish contact with other patients and social network	computer, internet connection and webcam were installed at no costs in pat. homes	IG dropout 12% (3/25); CG dropout 27% (6/22); difference IG /CG t1= 15%	reasons for dropout IG and CG: reasons for dropout in IG: refusal to participate, not reachable at follow-up; resasons for dropout in GC: Of the six patients who dropped out of the BI intervention, one refused to participate at times of the follow-up, one was unreachable due to acute psychiatric hospitalisation, and 4 were unreachable by phone upon repeated attempts. Participants that dropped out…	Oualitative data: positive: most patients were satisfied with the possibilities of the platform; patients liked the possibility of contacting therapists, other patients, friends or relatives; large Quantitative data: treatment satisfaction scores between satisfactory - good, no difference between IG and CG	not reported	acceptability
efficacy	https://www.sciencedirect.com/science/article/pii/S0195666312004072?via%3Dihub	https://www.sciencedirect.com/science/article/pii/S0195666312004072?via%3Dihub	Cardi et al. [40]	2013	UK	Meal support using mobile technology in Anorexia Nervosa. Contextual differences between inpatient and outpatient settings	VodCast	Anorexia nervosa	inpatients during hospital stay compared to outpatients	disorder specific / CBT / enhancing therapy	integrated additional	vodcasts: short video clip to encourage reappraisal and acceptance of food; auditory and visual imagery with background relaxation and soothing music; psychoeducational contents; motivational interviewing	inpatient treatment during intervention/ outpatient treatment during intervention	f2f: PT	no	2 sessions	efficacy	quasiexperimental design	n= 38, 20 in- and 18 outpatients/ inpatients: IG=9; CG=11	four group design; 1) outpatients-vodcast 2) outpatients - classical music 3) inpatients-vodcast 4) inpatients-classical music	no	CG: 4 pieces of classical music (20min)	no group difference for vodcast vs. music; interaction with context: outpatients benefitted mor from vodcast, inpatients benefitted more from music	No group differences in test meal behavior and vigilance to food after test meal; inpatients benefitted more from music listening, outpatients benefitted more from using the vodcast; response to the intervention varied between contexts: vodcast was preferred and associated with greater improvement in eating behaviour in the outpatients setting, whereas the converse was true for the inpatients, wh…	not reported	IG dropout: 0%; CG dropout: 0%	not reported	Oualitative data positive: Twelve people endorsed the music as relaxing, peaceful and helpful during the test meal. Ten people found the vodcast unhelpful whilst trying to drink, as it was too focused on eating disorder issues (such as food, digestion and weight)	not reported
efficacy	https://www.thelancet.com/journals/lanpsy/article/PIIS2215-0366(17)30427-3/fulltext	https://www.thelancet.com/journals/lanpsy/article/PIIS2215-0366(17)30427-3/fulltext	Craig et al. [60]	2018	UK	AVATAR therapy for auditory verbal hallucinations in people with psychosis: a single-blind, randomised controlled trial	AVATAR	diagnosis of schizophrenia spectrum disorder (ICD-10 F20-29) or affective disorder with psychotic symptoms (ICD-10 F30-39 subcategories with psychotic symptoms) with distressing auditory verbal symptoms	outpatient	relational approach/ interpersonal therapy	integrated transformational	computer program: AVATAR programm	standard psychiatric care: progress discussion after each session	digital: facilitation of discussion between patient and avatar f2f: progress discussion	no	12 weeks	efficacy	RCT; single-blind, parallel group	n = 150; bPT = 75, CG: 75	bPT: relational therapy with avatar dialogues and standard psychiatric care CG: supportive counselling: manual-based f2f supportive councelling with board games and listening to music together, emotion-focussed psychological intervention; recording positive messages	yes	supportive counselling	IG superior to CG in reducing severity of auditory verbal hallucinations (d=0.8) at t1; no effect on malevolence of voices; at follow up no significant differences between IG and CG	IG: significantly greater reductions in auditory hallucinations, in frequency of voices and omnipotence of voices compared to CG; no significant differences in other secondary outcomes between IG and CG 24 weeks FU: improvements in the IG were maintained. n = 14 reported absence of voices 24 weeks FU: admission to hospital in IG n=5 in CG n=7	AVATAR therapy was feasible and acceptable to participants	IG non-completion: 30% (23/75) CG non-completion: 33% (25/75); difference IG /C G = -3%	session attendance: IG: 5.6 /10 (SD 2.8); CG 5.1/10 (SD 3.1); rates of nonattendance: IG 15%; CG 23% Reasons for discontinuation: logistical issues (time and distance to travel), physical health problems, approach was not relevant or helpful	not reported	not reported	Manual adherence of therapists
feasibility / effectiveness	https://www.ncbi.nlm.nih.gov/pmc/articles/PMC6962244/	https://www.ncbi.nlm.nih.gov/pmc/articles/PMC6962244/	Duffy et al. [41]	2020	UK	Internet-Delivered Cognitive Behavior Therapy as a Prequel to Face-To-Face Therapy for Depression and Anxiety: A Naturalistic Observation	Silver Cloud iCBT	severe representation of anxiety and/or depression at baseline; not suitable for low intensity treatment	outpatients / pre-f2f treatment	transdiagnostic / CBT / pre-therapy support	sequential transformational	internet platform; modules include tools for self-monitoring, behavioral activation, cognitive restructuring, challenging core beliefs	outpatient treatment after digital intervention	f2f: group therapy, face-to-face counseling, face-to-face CBT, or CBT delivered by a clinician via the internet after online intervention digital: online assistance; monitor client’s progress throughout the 8-week supported period of the intervention, giving feedback regulary; respond to completed tasks: every fortnight, a clinician logs on and review participants’ progress, leaving feedback and …	no	undefinded; time in iCBT 46.8 ± 16.4 (days); time in high intensitiy treatment 122.7 ± 99.0 (days)	feasibility	observational study	n= 123	bPT: CBT-based online intervention with therapist assistence (including tools for self-monitoring, behavioral activation, cognitive restructuring, etc.) for; 8-weeks, with start of intense PT afterwards	no	no	general effectiveness of iCBT and bPT concept	completer vs. non-completer analysis: a) recovery after iCBT: completer: n=11 / dropouts: n=11; b) recovery after service exit (bPT): completer: n=26 / dropouts: n=7; overall higher recovery rate for completers	overall feasible, therapeutic alliance with online therapist correlated positive with completion	non-completion: 37% (45/123)	online intervention usage: completers attended on average 1.2 more iCBT appointments than dropouts; no difference between completers / non-completers in unattended sessions and time spent in iCBT treatment Predictior of adherence: therapeutic alliance corralated positive with completion	not reported	(n=2) asynchronous nature of the clinician–client contact allowed to reflect and provide more insightful feedback to client. However, they reported that once they sent the message, there was no way for them to know how the client would interpret it.	therapeutic alliance; Therapeutic alliance from the client perspective increased significantly from pre to post for those who completed the scheduled intervention
effectiveness	https://www.karger.com/Article/FullText/345967	https://www.karger.com/Article/FullText/345967	Ebert et al. [47]	2013	Germany	A transdiagnostic Internet-based maintenance treatment enhances the stability of outcome after inpatient cognitive behavioral therapy: a randomized controlled trial	TIMT	Affective / neurotic or behavioral disorders	outpatient/ after inpatient treatment	transdiagnostic / CBT / maintainance therapy	sequential additional	internet platform; patients publish weekly diary according to individual development plan; online peer support group	in-patient treatment before digital intervention; independent therapy during intervention	f2f: PT during hospital stay, suport during set up of development plan; digital: online assistance; giving individual feedback on patients diary	yes	12 weeks	effectiveness	RCT, pragmatic	n=400; bPT= 200, CG= 200	IG: TIMT for 12 weeks in addition to TAU (consisting of core components like a personal development plan, an online peer support group and more) CG: outpatient psychotherapy, standardized outpatient face-to-face continuation treatment and medication management	3& 12 months	TAU (outpatient treatment including mediation)	IG superior to CG	The TIMT + TAU group was superior to the TAU-only group with regard to differences in change of general psychopathological symptom severity from discharge to 3- and 12-month follow-up. Moreover, participants of the TIMT + TAU group showed less frequent symptom deteriorations and were more often in remission/recovery than controls.	technical problems as one reason for dropout (n=6)	IG: non-completion (t1) 15.5% (31/191) (t2) 22.5% (43/191); CG non-completion (t1) 15% (30/200), (t2) 22% (54/200); difference IG /CG t1= -0.5%;	reasons for non-completion: technical problems (e.g. loss of Internet connection, n = 6), lack of time (n = 4), lack of energy (n = 3), questioned usefulness (n = 2), opting only for face-to-face therapy (n = 2), unknown reason (n=14). In total, 58 (15%) patients did not complete the t3 assessment and 113 (29%) did not complete the t4 assessment. Characteristics of dropouts: patients who did not …	Oualitative data: positive: always available; helped to understand psychoeducational issues faster; good motivator; could evoke a range of emotions (postive and aversive) critical: less flexible in comparison to therapist; interactions between therapist-program relationship	not reported
efficacy	https://doi.org/10.1016/j.brat.2011.12.003	https://doi.org/10.1016/j.brat.2011.12.003	Fichter et al. [48]	2012	Germany	Does internet-based prevention reduce the risk of relapse for anorexia nervosa?	VIA	Anorexia	outpatient/ after inpatient treatment	disorder specific /CBT /maintainance therapy / relapse prevention	sequential additional	internet platform: modular PE with 9 chapters, self-monitoring via diary, SORC schema, electronic message board for peer support; board hosted by therapist; email contact with therapist; weekly email from therapist in the beginning; frequency reduced gradually; tracking of usage with information to therapist if program is not used> th. contacts pat. via phone; in case of crisis emergency plan wit…	in-patient treatment before intervention; independent therapy during intervention	f2: PT during hospital stay; outpatient PT digital: online assistance with chat group support; email contact, monitoring; text messages, e-mail support, and telephone contacts; motivating patients to use the internet module	yes	9 months	efficacy	RCT	N=258; bPT=128, CG=130	bPT: guided VIA programme, C:TAU	9 months	TAU= outpatient treatment without further specification	general effectiveness; no group difference for general psychopathology; IG =more weight gain	During the RP, the intervention group gained weight while the TAU group had minimal weight loss. RP completers gained significantly more body weight than patients in the TAU condition. Group-by-time comparisons for eating-related cognitions and behaviors and general psychopathology showed a significantly more favorable course in the RP program for "sexual anxieties" and "bulimic symptoms" (interv…	feasibility confirmed	IG: non-completion 5.5% (7/128); CG: non completion 6.2 (8/130); difference IG /CG t1= - 0.7%	digital intervention usage: 51 (39.8%) completed all nine modules 29 (22.7%) partial users, worked through seven to eight sessions 17 (13.3%) used four to six sessions, 31 (24.2%) non- or minimal users reasons for non-completion at t2: a mixture of lack of time and avoidance of dealing with one’s own eating disorder Characteristics of dropouts: Drop-outs from t2 assessment did not differ from oth…	not reported	not reported
efficacy	https://www.sciencedirect.com/science/article/pii/S2214782917300398	https://www.sciencedirect.com/science/article/pii/S2214782917300398	Fitzpatrick et al. [43]	2018	Australia	“Blended” therapy: The development and pilot evaluation of an internet-facilitated cognitive behavioral intervention to supplement face-to-face therapy for hoarding disorder	HoPE	hoarding disorder with various comorbidities (MDD, GAD, OCD)	outpatient	disorder specific / CBT/ maintainance therapy / relapse prevention	sequential transformational	online platform: eight online modules with worksheets and interactive content; homework for each week; optional therapist assisted email support max two emails per week	group therapy prior to intervention	f2f: group therapy digital: online assistance via review of homework each week; digital: email support to increase adherance to the program; response once a week on homework tasks; provision of general support	no	12 weeks group therapy, 8 weeks online	feasibility; preliminary clinical outcomes	two-group design; pilot; non-randomised	n (group therapy)=16bPT=6 CG=6	bPT: group therapy + online platform CG: group therapy	no	waiting list	general effectivenesss; no group difference; IG= trend towards continued improvement in overall hoarding scores	no significant difference between bCBT and waitlist control group; trends suggest continued improvement in overall hoarding scores for the bCBT group; saves clinican time	feasibility confirmed	IG droput before intervention (t0) 19% (3/16)	reasons for dropout: health problems requiring long-term hospitalization (n= 2), and other mental health concerns (n=1)	not reported	not reported
efficacy	https://jamanetwork.com/journals/jamapsychiatry/fullarticle/2778159	https://jamanetwork.com/journals/jamapsychiatry/fullarticle/2778159	Garety et al. [52]	2021	UK	Effects of SlowMo, a Blended Digital Therapy Targeting Reasoning, on Paranoia Among People With Psychosis A Randomized Clinical Trial	SlowMo	a diagnosis of schizophrenia spectrum psychosis (codes F20-29 of the ICD 10) with distressing paranoia symptoms	outpatient	disorder specific /CBTp	integrated transformational	web-based und mobile app: interactive features including psychoeducation, animated vignettes, games and personalised content	digitally supported CBTp consisting of 8 individual, face-to-face sessions (60-90 minutes) in accordance with a clinical manual, delivered within 12 weeks	f2f: PT; onboardng to digital component, ongoing support for digital component during sessions as needed	no	12 weeks	efficacy	RCT with parallel group design	n = 361; bPT=181; CG=180	blended CBTp for 12 weeks; 8 modules via f2f therapy in outpatient setting with additional CAU	no	TAU (antipsychotic therapy, contact with a mental healthworker, and outpatient psychiatric appointments.)	general efficacy; no group difference in primary outcome; IG= pattern of results suggests beneficial effects on paranoia in secondary outcomes	digital CBTp did not result in significant improvements in the primary outcome of GPTS paranoia at 24weeks; Effects on total self-rated GPTS paranoia after treatment and on self-rated GPTS persecution during the 24-week study and significant sustained moderate effects on all observer-rated measures of persecutory delusions were seen. SlowMo treatment was associatedwith improvements in reasoning, …	80% completed all 8 therapy sessions	IG non-completion 29 % (36/181); CG dropout (t1) 6% (11/181); difference IC/CG n.a.	Adherence to bPT intervention: 80.1% (n=145) completed all 8 therapy sessions; 12.7% (23) discontinued therapy between session 1 and 7. Operationalisation of mobile app adherence: The mean (SD) number of SlowMo sessions attended was 6.8 (2.6), increasing to 7.3 (1.9) for those attending 1 or more sessions; 80.1% (n=145) completed all 8 therapy sessions; 12.7% (23) discontinued therapy between ses…	not reported	not reported
feasibility	https://mental.jmir.org/2020/12/e24406	https://mental.jmir.org/2020/12/e24406	Granholm et al. [61]	2020	USA	Mobile-Assisted Cognitive Behavioral Therapy for Negative Symptoms: Open Single-Arm Trial With Schizophrenia Patients	CBT2go	a diagnosis of schizophrenia or schizoaffective disorder based on SCID-5 with moderate to severe negative symptoms in the CAINS-MAP	outpatient	CBT / skills training	integrated transformational	smartphone-mobile app: personalised activity prompts, pleasure savoring prompts (photos, journal), reminder alert for activities	modified 12-session version of the Cognitive Skills Module of CBSST, weekly group therapy sessions	f2f: group training digital: personalized comments for digital component	yes	24 weeks	feasibility	observational/ pilot	n = 31	blended CBT for 24 weeks	no	no	potentially effective	within-group improvements in defeatist attitudes and experiential negative symptoms at 18 weeks, medium improvement in experiential negative symptoms in 12 weeks. No significant reduction for expressive negative symptoms. Steady increase in self-reported motivation and pleasure. Significant reduction in severity of positive symptoms and depressive symptoms by week 24.	feasibility confirmed	dropouts: 19% (6/31)	App engagement: 12 weeks: Mean (SD): 18.7 (21.3) responses to 84 action plan prompts (22%): 24 weeks: Mean (SD): 32.3 (31.5) responses to 168 action plan prompts (19.2%) engagement with homework and skills practice more than once per week Association between app engagement and outcome: greater engagement in app associated with greater symptom reduction	not reported	not reported	safety
feasibiity	https://pubmed.ncbi.nlm.nih.gov/30559092/	https://pubmed.ncbi.nlm.nih.gov/30559092/	Jacob et al. [59]	2018	Germany	A Schema Therapy-Based eHealth Program for Patients with Borderline Personality Disorder (priovi): Naturalistic Single-Arm Oberservational Study	priovi	Borderline Personality Disorder; Borderline Personality Disorder Severity Index ≥ 20	outpatient	disorder specific / schema therapy / enhancing therapy	integrated transformational	online program: 8 modules, contents of scheme therapy (ST); simulated dialogues via chatbot, daily text messages, excersises; hotline for technical support	weekly ST PT sessions during intervention	f2f: PT digital: monitor usage through clinician facing interface and encourage use of program regularly	no	1 year	feasibiity	observational study/ pilot; partly qualitative design /pilot	n=14	bPT: scheme therapy (ST)-modelled digital program designed to support face-to-face ST; dialogue-based structure which is flexible and highly tailored to the patient (includes psychoeducation and exercises)	6/12/18 months	no	general effectiveness	BPD symptoms improved significantly (Cohen d=1.0)	priovi was positively received by both patients and therapists. Some exercises provoked mild anxiety; however, no serious threat to safety was detected; usage of time was not related to clinical improvementexit, and from iCBT exit to service exit.	non-completion 7% (1/14)	online intervention usage: mean days of usage 80.7 (SD 72, range 12-288), total mean usage time was 19 hours (SD 10.9, range 6.2-40.3), total of days of usage over year ranged from 68-365 days, mean 304 [SD 93] days. Impact of adherence on intervention effect: usage time not related to clinical improvement	Oualitative patient feedback: positive: local and temporal flexibility, validation, psychoeduction, structure, pleasant emotions; critical:technical difficulties, dislike of online-application features, aversive emotions, rigidity	(n=6) helpful: working materials, monitorin, therapist representation; not helpful: regular discussion of program takes time, positive effects: better understanding of ST by the patient, more time for individual issues and experiential exercises, a better overall structure of therapy, improved patient responsibility	safety
efficacy	https://www.ncbi.nlm.nih.gov/pmc/articles/PMC5630693/	https://www.ncbi.nlm.nih.gov/pmc/articles/PMC5630693/	Jacobi et al. [49]	2017	Germany	Web-Based Aftercare for Women With Bulimia Nervosa Following Inpatient Treatment: Randomized Controlled Efficacy Trial	in-at-programme	Bulimia nervosa	outpatient / after inpatient treatment	disorder specific / CBT / maintainance therapy / relapse prevention	sequential additional	internet platform: with moderated asynchrone online patient discussion group; personal mail box; opportunity to write down thoughts, to protocol own behavioir including potential relapse trigger; CBT based, knowledge provison, prevention and self management; 11 sessions; first 2 months a new session forthweekly, then 1 session per week= self monitoring, psychoeducation, communication peer/peer, p…	in-patient treatment before intervention; independent therapy during intervention	f2f: PT digital: online assistance; moderator; feedback on excersises, email availability; longer chat 1xper month	yes	9 months	efficacy	RCT	N= 253; bPT=126, CG=127	bPT: guided in-a-programme (CBT-based programm to maintain inpatient treatment gains); CG: TAU (outpatient treatment)	9 months	TAU= outpatient treatment without further specification	general effectiveness; no group difference in abstincen rates; IG= lower vomiting frequency (significant)	No significant group differences in abstinence rates; vomiting frequency lower in bPT compared to CG; Moderator analyses: patients who still reported binge eating and compensatory behaviors after inpatient treatment benefited from bPT, whereas already abstinent women did not.	feasibility confirmed	IG: dropout 30% (41/126); CG: dropout 38% (82/127); difference IG/CG =-8%	online intervention component usage over time 19 (15.1%) intervention participants never logged on to the program. Of the remaining 107 women, 46 (36.5%) accessed at least half of the intervention content. On average, participants opened 36% of the program pages (Median: 28%), accessed 5 of 11 sessions (Median: 4 sessions); 47 women (37.3%) took part in at least one live chat. average accessed 5 …	not reported	not reported
effectiveness	e047771.full.pdf (bmj.com)	e047771.full.pdf (bmj.com)	Klein et al. [58]	2021	Germany	Effectiveness and safety of the adjunctive use of an internet-based self_x0002_management intervention for borderline personality disorder in addition to care as usual: results from a randomised controlled trial	REVISIT- BPD	Borderline Personality Disorder, Borderline Personality Disorder Severity Index ≥ 20	outpatient	disorder specific / schema therapy / enhancing therapy	integrated additional	online program: 8 modules, contents of scheme therapy; simulated dialogues via chatbot, daily text messages, excersises; hotline for technical support	psychiatric and/or psychotherapeutic treatment (unspecified)	f2f: PT, encourage use of program	no	1 year	effectiveness	RCT, pragmatic	n=204	bPT: scheme therapy (ST)-modelled digital program designed to support face-to-face ST; dialogue-based structure which is flexible and highly tailored to the patient (includes psychoeducation and exercises)	12months	CAU=care as usual= out patient treatment with psychiatrist or psychotherapist	general effectiveness; no group difference	no significant effect in favour of the intervention; primary outcome BPDSI score decreased in both groups; On the prespecified per-protocol analysis, including only those participants from the intervention group who used the intervention for at least 3 hours, we did find a statistically significant intervention effect:	evidence for patient satisfaction	IG: non-completion (t1) 31% (32/103); (t3) 41% (42/103); CG: non completion (t1) 32% (32/101); (t3) 26% (26/101); difference IG /CG t1= -1%	online intervention usage over time: 99% used the intervention at least once; steady decline over the first month; fewer than 50% used online application in 4th month of intervention; mean number of days 41.44 (SD: 56.0) and mean usage duration was almost 11 hours (641.03 min, SD: 611.11) steady decline of usage from the first month with average 8 sessions/month to fewer than one session/months i…	not reported	not reported	study demonstrated the safety (no serious aversive events)
feasibility	https://www.ncbi.nlm.nih.gov/pmc/articles/PMC6096194/?report=reader	https://pubmed.ncbi.nlm.nih.gov/31663855/	Kooistra et al. [50]	2016	Netherlands	Development and initial evaluation of blended cognitive behavioural treatment for major depression in routine specialized mental health care	dCBT program	severe Major depressive episode; IDS ≥ 40	outpatient	disorder specific / CBT / standard PT /enhancing therapy / improve cost effectiveness of therapy	integrated transformational	online program: modular program with contents based on manualised PT, including psychoeducation, homework tasks/ exercises, open ended session evaluation for feedback on sessions and reflective thinking; additional email reminder to encourage patients to access online platfom	outpatient treatment during intervention	f2f: weekly semistructured PT session digital: online assistance; feedback after each online session on content and progress	no	10 weeks	feasibility	observational/ pilot	n=9	bPT: blended CBT =10 live sessions + 9 online sessions	no	no	general effectiveness	improvement in depression, Quality of life, anxiety	feasibility confirmed	non-completion: 22% (2/9)	intervention usage: 4 of 9 patients received the full bCBT protocol; 1 patient completed 90% the protocol (i.e. all 10 face-to-face sessions and 7 out of 9 online sessions)	Oualitative data: most patients with positive attitude after finishing the program	helpful: highly structured protocol easy to use and to implement in daily practise; convenient and timesaving to have all homework forms and diaries available online; helped therapists to adhere to an evidence-based treatment manual, since patients have insight in the content of treatment.
effectivenes/ cost-effectiveness	https://pubmed.ncbi.nlm.nih.gov/31663855/	https://www.ncbi.nlm.nih.gov/pmc/articles/PMC6096194/?report=reader	Kooistra et al. [51]	2019	Netherlands	Cost and Effectiveness of Blended Versus Standard Cognitive Behavioral Therapy for Outpatients With Depression in Routine Specialized Mental Health Care: Pilot Randomized Controlled Trial	dCBT program	severe Major depressive episode; IDS ≥ 40	outpatient	disorder specific / CBT /standard PT / enhancing therapy / improve cost effectiveness of therapy	integrated transformational	online program: modular program with contents based on manualised PT, including psychoeducation, homework tasks/ exercises, open ended session evaluation for feedback on sessions and reflective thinking; additional email reminder to encourage patients to access online platfom	outpatient treatment during intervention	f2f: weekly semistructured PT session digital: online assistance; feedback after each online session on content and progress	no	9 months	effectivenes/ cost-effectiveness	RCT	n= 102, bPT=53, CG= 49	bPT: blended CBT; 10 live sessions + 9 online sessions C: TAU, standard CBT	10, 20 and 30 weeks	TAU= standard CBT	general effectiveness; no group difference; no cost effectiveness overall	No significant group differences for depressive episodes, response to treatment, and QALYs; CBT was not considered cost-effective from a societal perspective but had an acceptable probability of being cost-effective from the health care provider perspective	feasibility=completion/adherence	IG: non-completion after 20 weeks 9% (10/53) IG dropout (t0) 9% (5/53); CG dropout (t0) 2% (1/49); difference IG /CG n.a.	online intervention usage over time: 85 of 102 patients (83%) used program at 10 weeks, 84 patients (82%) at 20 weeks, and 76 patients (75%) at 30 weeks; of 102 patients, 97 (95%) started treatment and received at least 1 session. 7 patients (13%) completed the full blended CBT protocol within 10 weeks; 4 patients (8%) completed the standard CBT protocol (16-20 sessions) within 20 weeks	not reported	not reported	cost savings: blended CBT treatment duration was mean 19.0 (SD 12.6) weeks versus mean 33.2 (SD 23.0) weeks in standard CBT (P<.001)
feasibility	https://onlinelibrary.wiley.com/doi/pdf/10.1002/jclp.23193	https://onlinelibrary.wiley.com/doi/pdf/10.1002/jclp.23193	Sedgwick et al. [55]	2021	UK	“I wanted to do more of the homework!”— Feasibility and acceptability of blending app‐based homework with group therapy for social cognition in psychosis	GRASP	diagnosis on the psychosis spectrum	outpatient	social cognition training	integrated transformational blend	smartphone app: homework-modules covering different topics (same content), with interactive feature including videos, games, tasks	group training parallel to digital intervention	f2f: group therapy; introduction to homework app	no	4 weeks	feasibility / acceptability	observational/ pilot	n=14	group training on social cognition and social skills for 4 weeks= 4 modules in outpationen setting	no	no	potential for general efficacy	reliable but small decreases observed in functional difficulties following the intervention; reliable change did not indicate clinical significance	13/14 patients owned own smartphone	dropout n=1	adherence to bPT intervention: average number of tasks completed around 70%; average attendance at group sessions 84%; Online intervention usage: n=2 used app every day; mean number of days of app use 12.91 (SD = 7.40).	Qualitative data: 7/10 pat. valued using app; 4/10 unfamiliar with technology, 4/10 found app challenging; overall the app was experienced as helpful, alongside some difficulties; the f2f component of the intervention was particularly valued	not reported	acceptability
feasibility	https://www.ncbi.nlm.nih.gov/pmc/articles/PMC5179552/	https://www.ncbi.nlm.nih.gov/pmc/articles/PMC5179552/	Thomas et al. [57	2016	Australia	Promoting Personal Recovery in People with Persisting Psychotic Disorders: Development and Pilot Study of a Novel Digital Intervention	SMART	a diagnosis of a psychotic disorder (schizophrenia-related disorder or bipolar disorder or major depressive disorder with the presence of a severe episode with psychotic features) based on SCID interview	outpatient	transdiagnostic / psychosocial care / recovery program	integrated transformational	website: series of video interviews of people with lived experience of psychosis discussing how they had navigated issues within their own recovery based on the Connectedness –Hope–Identity–Meaning–Empowerment (HOPE) model of recoverymodules including psychoeducation, additonal reflective exercises, self monitoring	8 sessions with a mental health care worker, with discussion of website material	f2f sessions: collaborative selection of content, shared discussion of material, encouragement	no	3 months	feasibility	observational/ pilot	n = 10	bPT: 8 sessions using SMART together with mental health care worker	no	no	positive effect on primary outcome= personal recovery	Significant medium effect size in personal recovery (QPR and RAS) and in subjective impact of psychosis symptoms (DASS). Small effect sizes in positive and negative symptoms (PANSS) and in quality of life (AQoL-8D). Moderate to large significant effect size in reducing perceived alienation (ISMI).	feasibility = adherence, drop-outs & acceptability	no dropout	Website was used in 76/80 sessions, 6/10 participants used the website between-session (median = 4.6 log-ons among those)	Qualitative data: integration of website in session was successful and facilitated discussion, positive effect of using the site on well-being and no negative emotional impact (n=10); all participants would recommend website to others; 8 of 10 particpants reported subjective improvement of mental health	not reported	safety
efficacy /follow-up study	https://www.jmir.org/2019/10/e13655/pdf	https://www.jmir.org/2019/10/e13655/pdf	Zwerenz et al. [44]	2019	Germany	Improving the Course of Depressive Symptoms After Inpatient Psychotherapy Using Adjunct Web-Based Self-Help: Follow-Up Results of a Randomized Controlled Trial	deprexis	depression	outpatient / after inpatient treatment	disorder specific / CBT in addition to PT unspecified / enhancing therapy	integrated additional	online program: web-based self-help program=CBT based modules	independent psychotherapy / psychiatric care during intervention	f2f: PT (not specified)	no	6months	efficacy	RCT	n= 215; bPT= 108, CG= 107	bPT: web-based self-help program and individual psychotherapy / psychiatric care; CG: individual psychotherapy / psychiatric care+ online program providing weekly modules with depression-related topics	no	active CG = PT and psycheducational information	IG superior to CG	Lower depression (d=0.58), anxiety (d=0.46), higher quality of life (d=0.43) and self-esteem (d=0.31) in bPT compared to CG ; stable difference in comparison to t2 (end of interventions)	feasibility confirmed	IG dropout (t3) 24.4% (28/115); CG dropout (t3) 34% (41/114); difference IG /CG t1= -9.6%	online intervention usage: self reported usage of online program after hospital discharge 42% (IG) vs. 25% (CG)	Quantitative data: 79% were quite or very satisfied and 62% reported a positive or very positive influence of online program	not reported
efficacy	https://www.karger.com/Article/PDF/481177	https://www.karger.com/Article/PDF/481177	Zwerenz et al. [45]	2017	Germany	Online self-help as an add-on to inpatient psychotherapy: efficacy of a new blended treatment approach.	deprexis	depression	inpatient	disorder specific / CBT in addition to psychodynamic therapy / enhancing therapy	integrated additional	online program: web-based self-help program=CBT based modules; 2h per week scheduled	inpatient treatment during intervention	f2f: PT (psychodynamic)	no	12 weeks	efficacy	RCT	n= 229; bPT= 115, CG= 114	bPT: multimodal inpatient psychodynamic psychotherapy, individual and group + web-based self-help program; CG: multimodal inpatient psychodynamic psychotherapy, individual and group + access to online platform providing weekly modules with depression-related topics	12 weeks	active CG = PT and psycheducational information	IG superior to CG	Lower depression (d = 0.44), anxiety (d = 0.33), higher quality of life (d = 0.34), self-esteem (d = 0.38) in bPT compared to CG	feasibility =acceptance to take part in the study; patient satisfaction; 78% of the participants in the IG were quite or very satisfied with the intervention compared to 50% in the CG; 62% in the IG stated that the online intervention had a positive or very positive influence compared to 34% in the CG	IG: dropout (t1) 12.2% (14/115); CG: dropout (t1) 15% (17/114); difference IG /CG t1= -2.3%	online intervention usage: 78% in IG and CG reported having accessed the intervention at least 1x/week; 46% of IG vs. 24% of CG reported usage several times/ week. Characteristics of dropouts: no differences between dropouts (t2) and completers participants concerning baseline mental symptoms or self-assessed work ability Supporting factor of adherence: high integrating online sessions in the tre…	not reported	not reported	acceptance to participate in study intervention; 30% of eligible patients refused to take part in the study; refusal rate lower than in similar studies

## Sheet: outcomes of controlled studies
0	Study design	sample size, n	control group	efficacy / effectiveness
Alvarez-Jimenez et al [46]	RCT	170	TAU included standard care and community mental health services	There were no group differences observed in the primary outcome of social functioning. However, in the IG, there were 5.5 times greater odds of finding employment or participating in an education program. By contrast, in the CG, there was a 2-fold increase in hospital admissions due to psychosis.
Beentjes et al. [63]	RCT	60	TAU=IMR without digital component	inconclusive results on effectiveness because of confounding and interaction modifications due to low study adherence
Bell et al. [53]	RCT (pilot)	34	TAU = standard psychiatric care	no significant group difference for primary outcome; very large significant effect for IG for VAS coping with voices item and VAS awareness of patterns in voices item
Blankers et al. [56]	pilot study with two-group design	47	TAU=FACT without digital component	no group difference; comparable improvements in quality of life outcomes in IG compared to CAU
Cardi et al. [40]	quasiexperimental design	38	active CG=4 pieces of classical music (20min)	no group difference for vodcast vs. music; interaction with context: outpatients benefitted more from vodcast, inpatients benefitted more from music
Craig et al. [60]	RCT	150	TAU=supportive counselling without digital component	IG superior to CG in reducing severity of auditory verbal hallucinations; no effect on malevolence of voices; at 24weeks follow up no significant differences between IG and CG
Ebert et al. [47]	RCT	400	TAU= standard outpatient treatment without digital component	IG group superior to TAU-only group for differences in change of general psychopathological symptom severity from discharge to 3- and 12-month follow-up; in IG group less frequent symptom deteriorations, more often remission at follow up
Fichter et al. [48]	RCT	258	TAU= standard outpatient treatment without digital component	no group difference for general psychopathology; IG =more weight gain
Fitzpatrick et al. [43]	pilot study with two-group design	16	waiting list	no group difference; IG= trend towards continued improvement in overall hoarding scores
Garety et al., 2021	RCT	362	TAU= standard outpatient psychiatric care	no group difference in primary outcome; IG= pattern of results suggests beneficial effects on paranoia in secondary outcomes
Garety et al. [52]	RCT	253	TAU= standard outpatient treatment without digital component	no group difference in abstincen rates; IG= lower vomiting frequency (significant)
Klein et al. [58]	RCT	204	TAU=standard outpatient treatment without digital component	no significant effect in favour of the intervention; primary outcome BPDSI decreased in both groups; in On the prespecified per-protocol analysis, including only those participants from the intervention group who used the intervention for at least 3 hours statistically significant intervention effect found
Kooistra et al. [51]	RCT	102	TAU= standard CBT without digital component	no group difference; no cost effectiveness from societal perspective; acceptable probability of being cost-effective from the health care provider perspective
Zwerenz et al. [45]	RCT	215	active CG = outpatient PT and psycheducational information	IG superior to CG; lower depression and anxiety, higher quality of life and self-esteem at follow up in IG compared to CG
Zwerenz et al. [44]	RCT	229	active CG = inpatient PT and psycheducational information	IG superior to CG; lower depression and anxiety, higher quality of life and self-esteem in IG compared to CG

## Sheet: intervention characteristics
authors	Project / Duration	Disorder	treatment setting	treatment	digital component / face-to-face component	peer group
integrated use of digital and f2f component with independent contents of both components (=additional blend)
Cardi et al. [40]	Self developed VodCast / 2 sessions	anorexia nervosa	inpatient/ outpatient	disorder specific / CBT / enhancing therapy	digital: vodcasts =short video clip to encourage reappraisal and acceptance of food; auditory and visual imagery with background relaxation and soothing music; psychoeducational contents; motivational interviewing f2f: standard inpatient treatment (CBT)/ standard outpatient treatment (unspecified)	no
Zwerenz et al. [45]	deprexis / 12 weeks	severe depression	inpatient	disorder specific / CBT in addition to psychodynamic therapy / enhancing therapy	digital: online program= web-based self-help program=CBT based modules; 2h per week scheduled f2f: standard inpatient treatment (psychodynamic)	no
Zwerenz et al. [44]	deprexis / 6 months	severe depression	outpatient	disorder specific / CBT in addition to PT unspecified / enhancing therapy	digital: online program= web-based self-help program=CBT based modules f2f: standard outpatient treatment (unspecified)	no
Klein et al. [58]	REVISIT- BPD /priovi / 1 year	Borderline Personality Disorder,	outpatient	disorder specific / schema therapy / enhancing therapy	digital: online program =8 modules with contents of scheme therapy; simulated dialogues via chatbot, daily text messages, excersises; hotline for technical support f2f: standard outpatient treatment (unspecified)	no
Austin et al. [42]	IMPACHS (Monsenso & Time 4U) / 6 months	psychotic disorder	outpatient	CBTp	digital: two integrated mHealth components: a) Monsenso-smartphone-app =self-monitoring of mood and psychotic symptomss, opportunitiy for self reflection; library function for psychoeducation, action-plan function for customizable plans on coping strategies, warning signs and triggers functions to help identify and describe factors that lead to symptom exacerbation b) Time 4U= internet based trai…	no
integrated use of digital and f2f component with complementary contents of both components (=transformational blend)
Craig et al. [60]	AVATAR / 12 weeks	psychotic disorder with distressing auditory verbal symptoms	outpatient	relational approach/ interpersonal therapy	digital: computer-based AVATAR programm with therapist facilitation of discussion between patient and avatar f2f: standard psychiatric care: progress discussion after each session	no
Garety et al. [52]	SlowMo / 12 weeks	psychotic disorder with distressing paranoia symptoms	outpatient	disorder specific /CBTp	digital: web-based und mobile app with interactive features including psychoeducation, animated vignettes, games and personalised content on coping with disstressing paranoia symptoms f2f: digitally supported CBTp consisting of 8 individual, face-to-face sessions (60-90 minutes) in accordance with a clinical manual, delivered within 12 weeks	no
Beentjes et al. [63]	e-IMR / 12 months	SMI various disorders	outpatient	transdiagnostic / psychosocial care /illness management and recovery program	digital: online plattform providing IMR content with added illustrative videos showing peer testemonials to encourage participants to talk more freely about themselves and to take steps in their recovery process; additionally problem-solving forms at the end of each module, registration of successful coping strategies, and a symptom-monitoring page f2f: IMR based care with standardized, curriculu…	yes
Bendig et al. [54]	blended Social Competence Training / 4 weeks	SMI various disorders	inpatient	social skills/ competence training	digital: online program with modules including psychoeducation and exercises on social competence/ social skills f2f: group training on social competence / social skills	no
Thomas et al. [57]	SMART / 3 months	various disorders with psychotic features	outpatient	transdiagnostic / psychosocial care / recovery program	digital: website with series of peer video interviews of people with lived experience of psychosis discussing how they had navigated issues within their own recovery, recovery modules including psychoeducation, additonal reflective exercises, self monitoring f2f: 8 sessions with a mental health care worker, discussing contents of website material	no
Jacob et al. [59]	privovi / 1 year	Borderline Personality Disorder	outpatient	disorder specific / ST therapy / enhancing therapy	digital: online program with 8 ST-based modules; simulated dialogues via chatbot, daily text messages, excersises; hotline for technical support f2f: weekly PT sessions	no
Bell et al. [53]	SAVVy / 3 weeks	psychotic disorder	outpatient	disorder specific / CBT / coping strategy enhancement (CSE)	digital: smart-phone-app with EMA and EMI using existing app MovisensXS (©) with EMA (10 surveys per day for 6 days), EMI (period 1: 5 coping reminders per day for 10 days, evening survey with feedback for every day; period 2: 5 coping reminders per day for 10 days, evening survey with feedback for every day) f2f: 4 sessions between EMA / EMI usage; discussion of EMA/ EMI usage; app-training and …	no
Blankers et al. [56]	Blended FACT/ Arkin mental health care / 3 months	SMI various disorders	outpatient	transdiagnostic / psychosocial care / illness management and recovery program	digital: online platform using internet portal "myMentrum" for FACT-based psychoeducative videos, leisure activity bulletin board, agenda for scheduling appointments with the psychiatric nurse; a web forum to establish contact with other patients; additional use of Skype for contact with psychiatric nurses scheduled or during office hours f2f: FACT	yes
Kooistra et al. [51]	Self-developed dCBT program / 9 months	severe depression	outpatient	disorder specific / CBT /standard PT / enhancing therapy / improve cost effectiveness of therapy	digital: online program with modular CBT-based content including psychoeducation, homework tasks/ exercises, open ended session evaluation for feedback on sessions and reflective thinking; additional email reminder to encourage patients to access online platfom f2f: weekly semistructured CBT-PT session	no
Kooistra et al. [51]	Self-developed dCBT program / 10 weeks	severe depression	outpatient	disorder specific / CBT / standard PT /enhancing therapy / improve cost effectiveness of therapy	digital: online program with modular CBT-based content including psychoeducation, homework tasks/ exercises, open ended session evaluation for feedback on sessions and reflective thinking; additional email reminder to encourage patients to access online platfom f2f: weekly semistructured CBT-PT session	no
Granholm et al. [61]	CBT2go / 24 weeks	psychotic disorder with moderate to severe negative symptoms	outpatient	CBT / skills training	digital: smartphone-mobile app with cognitive skills content, personalised activity prompts, pleasure savoring prompts (photos, journal), reminder alert for activities f2f: modified 12-session version of the Cognitive Skills Module of CBSST, weekly group therapy sessions	yes
Sedgwick et al. [55]	GRASP	psychotic disorder	outpatient	social cognition training	digital: smartphone app with social cognition content including homework-modules covering different topics, interactive feature such as videos, games and tasks f2f:social skills training group therapy with introduction to homework app	no
sequential use of digital and f2f component with independent contents of both components (=additional blend)
Ebert et al. [47]	TIMT /12 weeks	severe affective/ neurotic or behavioral disorders	outpatient/ after inpatient treatment	transdiagnostic / CBT / maintainance therapy	digital: internet platform for publishing weekly diary according to individual development plan; online peer support group f2f: standard inpatient treatment during hospital stay; independent treatment after discharge (unspecified)	yes
Fichter et al. [48]	VIA /9 months	anorexia nervosa	outpatient/ after inpatient treatment	disorder specific /CBT /maintainance therapy / relapse prevention	digital: internet platform with modular content on anorexia nervosa; 9 chapters, self-monitoring via diary, SORC schema, electronic message board for peer support; board hosted by therapist; email contact with therapist; weekly email from therapist in the beginning; frequency reduced gradually; tracking of usage with information to therapist if program is not used> th. contacts pat. via phone; in…	yes
Jacobi et al. [49]	in-at-programme / 9 months	bulimia nervosa	outpatient / after inpatient treatment	disorder specific / CBT / maintainance therapy / relapse prevention	digital: internet platform CBTS based content on bulimia nervosa; with moderated asynchrone online patient discussion group; personal mail box; opportunity to write down thoughts, to protocol own behavioir including potential relapse trigger; CBT based, knowledge provison on prevention and self management; 11 sessions; first 2 months a new session forthweekly, then 1 session per week= self monito…	yes
Alvarez-Jimenez et al. [46]	Horyzons / 18 months	first episode of psychotic disorder or mood disoder with psychotic features	outpatient	social functioning training	digital: online platform to promote peer-to-peer social networking, evidence-informed therapeutic interventions targeting social functioning; vocational recovery and relapse prevention; expert clinican and vocational support, peer support and moderation f2f: weekly case management, carer support, medication management	yes
sequential use of digital and f2f component with complementary contents of both components (=transformational blend)
Duffy et al. [41]	Silver Cloud iCBT / undefined, depending on waiting list	severe representation of anxiety and/or depression at baseline	outpatients / pre intense treatment	transdiagnostic / CBT / pre-therapy support	digital: internet platform with CBT-based modules, including tools for self-monitoring, behavioral activation, cognitive restructuring, challenging core beliefs f2f: group therapy, or face-to-face counseling, or face-to-face CBT, or CBT delivered by a clinician via the internet after online intervention	no
Fitzpatrick et al. [43]	HoPE / 12 weeks group therapy, 8 weeks online program	hoarding disorder with various comorbidities	outpatient / post f2f treatment	disorder specific / CBT/ maintainance therapy / relapse prevention	digital: online platform with eight CBT-based online modules including worksheets and interactive content; homework for each week; optional therapist assisted email support max two emails per week f2f: group therapy prior to digital intervention	no

## Sheet: additional paper on adherence
Research topic	Link	authors	Year	Country	Title	Project / digital application	Disorder	treatment setting	treatment	blended mode	digital component	face-to-face component	therapist contribution (f2f and digital)	peer group	program duration	Research topic	Reseach design	Study groups	Intervention details / control group	Follow up	control group	efficacy / effectiveness short	efficacy / effectiveness long	information on feasibility	intervention dropouts / non-completion rates	information on adherence	Patient feedback	therapist feedback	other measures
adherence	https://www.ncbi.nlm.nih.gov/pmc/articles/PMC7857951/	Beentjes et al. [30]	2021	Netherlands	A Blended Electronic Illness Management and Recovery Program for People With Severe Mental Illness: Qualitative Process Evaluation Alongside a Randomized Controlled Trial	e-IMR	various disorders; patients fullfilling Dutch SMI criteria according to Delespaul (2013)	outpatient	transdiagnostic psychosocial care /illness management and recovery program	integrated transformational	online platform: providing IMR content (same content) with added illustrative videos showing peer testemonials to encourage participants to talk more freely about themselves and to take steps in their recovery process; additionally problem-solving forms at the end of each module, registration of successful coping strategies, and a symptom-monitoring page	Illness Management and Recovery Programme (IMR): standardized curriculum-based group therapy providing psycoeducation on skills for illness management and recovery; additionally extensive inpatient and/or outpatient psychiatric treatment including case management	f2f: weekly 2-h group sessions as a double trainer team digital: e-IMR trainer send weekly email with link to the e-IMR platform and symptom-monitoring page; individual feedback to participants after the end of a module with guiding participants to the next module	yes	12 months	adherence	Qualitative process evaluation	n= 27 patients; n=11 trainers	bPT: TAU + e-IMR intervention (same content as IMR but with additional videos, exercises and a symptom-monitoring page) CG: TAU (e.g. in- or outpatient treatment) + IMR programme; weekly group sessions	yes	no	n.a.	n.a.	reported nonfeasibility of working with the program during the sessions ; inflexibility of the platform; electronic and real-life variants became different things;		reasons for low adherence: the low use of the e-IMR platform was influenced by the inflexibility of the platform, the lack of information technology (IT) resources, the group context, participants’ low computer skills and disabilities, and the hesitant eHealth attitude of the trainers	Qualitative data: positive: added value for patients: better access to psychoeducational value, peer contact, sharing experiences, better tracking of achievements; better personal insight (self-monitoring) critical: Nonusers prefered conventional methods and reported a distaste in use of digital tools; fear and mistrust of the program were stated as well; problematic: inflexibility, lack of infor…	positive: goal-tracking sheets, monitoring, peer testimonials enhanced group discussions and disclosure; critical:partly hestitant attitude of trainers	n.a.
adherence	https://doi.org/10.1016/j.invent.2018.11.004	Beintner et al. [39]	2019	Germany	Internet-based aftercare for women with bulimia nervosa following inpatient treatment: The role of adherence.	in-at-programme	Bulimia nervosa	outpatient / after inpatient treatment	disorder specific / CBT / maintainance therapy / relapse prevention	sequential additional	internet platform: with moderated asynchrone online patient discussion group; personal mail box; opportunity to write down thoughts, to protocol own behavioir including potential relapse trigger; CBT based, knowledge provison, prevention and self management; 11 sessions; first 2 months a new session forthweekly, then 1 session per week= self monitoring, psychoeducation, communication peer/peer, p…	in-patient treatment before intervention; independent therapy during intervention	f2f: PT digital: online assistance; moderator; feedback on excersises, email availability; longer chat 1xper month	yes	9 months	program adherence	descriptive design	n=126	bPT: guided in-at--programme (CBT-based programm to maintain inpatient treatment gains) CG: TAU (outpatient treatment)	9 months	TAU= outpatient treatment without further specification	n.a.	n.a.	n.a.	n.a.	online intervention component usage over time: 15.1 % never logged on, of the active users 36.5% (46) accessed at least half the content higher adherance for reading assignments; decline of adherance during the course of the intervention; 1 in 4 became loyal users; almost half of the women participated in live chats, 37.3% took at least part in one of the live chats Prediction of adherence: none …	not reported	not reported

## Sheet: Reviews 
Author(s)	Year	Title
Andersson G. & Hedman E.	2013	Effectiveness of Guided Internet-Based Cognitive Behavior Therapy in Regular Clinical Settings
Alvarez-Jimenez, M., Alcazar-Corcoles, M. A., Gonzalez-Blanch, C., Bendall, S., McGorry, P. D., & Gleeson, J. F.	2014	Online, social media and mobile technologies for psychosis treatment: a systematic review on novel user-led interventions
Ebert DD, Zarski A-C, Christensen H, Stikkelbroek Y, Cuijpers P, Berking M, et al	2015	Internet and Computer-Based Cognitive Behavioral Therapy for Anxiety and Depression in Youth: A Meta-Analysis of Randomized Controlled Outcome Trials
Naslund, J. A., Marsch, L. A., McHugo, G. J., & Bartels, S. J.	2015	Emerging mHealth and eHealth interventions for serious mental illness: a review of the literature
Inez Myin-Germeys, Annelie Klippel, Henrietta Steinhart, and Ulrich Reininghaus	2016	Ecological momentary interventions in psychiatry
D Erbe, HC Eichert, H Riper, DD Ebert	2017	Blending Face-to-Face and Internet-Based Interventions for the Treatment of Mental Disorders in Adults: Systematic Review
Erbe, D., Eichert, H. C., Riper, H., & Ebert, D. D	2017	Blending face-to-face and internet-based interventions for the treatment of mental disorders in adults: systematic review
Sadie Lawes-Wickwar, BSc (Hons), MSc, PhD; Hayley McBain, BSc (Hons), MSc, PhD; Kathleen Mulligan, BSc (Hons), MSc, PhD	2018	Application and Effectiveness of Telehealth to Support Severe Mental Illness Management: Systematic Review
David D. Ebert, Tom Van Daele, Tine Nordgreen, Maria Karekla, Angelo Compare, Cristina Zarbo, Agostino Brugnera, Svein Øverland, Glauco Trebbi, Kit L. Jensen, Fanny Kaehlke, and Harald Baumeister	2018	Internet- and Mobile-Based Psychological Interventions: Applications, Efficacy, and Potential for Improving Mental Health
Jamie M Marshall, Debra A Dunstan and Warren Bartik	2019	Clinical or gimmickal: The use and effectiveness of mobile mental health apps for treating anxiety and depression
Sanne P. A. Rasing, Yvonne A. J. Stikkelbroek and Denise H. M. Bodden	2019	Is Digital Treatment the Holy Grail? Literature Review on Computerized and Blended Treatment for Depressive Disorders in Youth
Jake Linardon, Pim Cuijpers, Per Carlbring, Mariel Messer, Matthew Fuller-Tyszkiewicz	2019	The efficacy of app-supported smartphone interventions for mental health problems: a meta-analysis of randomized controlled trials
Cuijpers P, Carlbring P et al.	2019	The efficacy of app-supported smartphone interventions for mental health problems: a meta-analysis of ran­domized controlled trials.
Patrick Dülsen , Eileen Bendig, Ann-Marie Küchler, Helen Christensen, and Harald Baumeister	2020	Digital interventions in adult mental healthcare settings: recent evidence and future directions
Dülsen, P., Bendig, E., Küchler, A. M., Christensen, H., & Baumeister, H	2020	Digital interventions in adult mental healthcare settings: recent evidence and future directions.
Liu JY, Xu KK, Zhu GL et al.	2020	Effects of smartphone-based interventions and monitoring on bipolar disorder: a systematic review and meta-analysis.
Chivilgina O, Wangmo T, Elger BS	2020	mHealth for schizophrenia spectrum disorders management: a systematic review.
Köhnen, M., Dreier, M., Seeralan, T., Kriston, L., Härter, M., Baumeister, H., & Liebherz, S.	2021	Evidence on Technology-Based Psychological Interventions in Diagnosed Depression: Systematic Review.
Köhnen, M., Kriston, L., Härter, M., Baumeister, H., & Liebherz, S.	2021	Effectiveness and Acceptance of Technology-Based Psychological Interventions for the Acute Treatment of Unipolar Depression: Systematic Review and Meta-analysis.
Rasing	2021	Blended treatment for depressive disorders in youth
Torous, J., Bucci, S., Bell, I. H., Kessing, L. V., Faurholt‐Jepsen, M., Whelan, P., ... & Firth, J	2021	The growing field of digital psychiatry: current evidence and the future of apps, social media, chatbots, and virtual reality
Taylor, C. B., Graham, A. K., Flatt, R. E., Waldherr, K., & Fitzsimmons-Craft, E. E	2021	Current state of scientific evidence on Internet-based interventions for the treatment of depression, anxiety, eating disorders and substance abuse: an overview of systematic reviews and meta-analyses
Etzelmueller, A., Vis, C., Karyotaki, E., Baumeister, H., Titov, N., Berking, M., ... & Ebert, D. D	2020	Effects of internet-based cognitive behavioral therapy in routine care for adults in treatment for depression and anxiety: systematic review and meta-analysis.
Batra S, Baker RA, Wang T, Forma F, DiBiasi F, Peters-Strickland T	2020	Digital health technology for use in patients with serious mental illness: a systematic review of the literature
